# Supplementary material for: The influence of motor expertise on gender difference in adolescents’ object-based and egocentric mental rotation ability
Source: BMC Psychol. 2026 Feb 16;14:422. doi: 10.1186/s40359-026-04099-z (PMC13032329; doi:10.1186/s40359-026-04099-z)
Supplement: Supplementary file 1 — Supplementary Material 1. [file 40359_2026_4099_MOESM1_ESM.zip]

Archive with 10 entries (9 files):
- Material/
- __MACOSX/._Material
- Material/totaldata.sav
- __MACOSX/Material/._totaldata.sav
- Material/.DS_Store
- __MACOSX/Material/._.DS_Store
- Material/ethics.pdf
- __MACOSX/Material/._ethics.pdf
- Material/ethic english.pdf
- __MACOSX/Material/._ethic english.pdf
